# Supplementary material for: The sequence and de novo assembly of Oxygymnocypris stewartii genome
Source: Sci Data. 2019 Feb 5;6:190009. doi: 10.1038/sdata.2019.9 (PMC6362891; doi:10.1038/sdata.2019.9)
Supplement: Supplementary file 1 [file sdata20199-isa1.zip]

Archive with 4 entries (4 files):
- i_Investigation.txt
- s_Liu502A_study.txt
- a_Liu502A_DNA.txt
- a_Liu502A_RNA.txt
