# Supplementary material for: The sequence and de novo assembly of Oxygymnocypris stewartii genome
Source: Sci Data. 2019 Feb 5;6:190009. doi: 10.1038/sdata.2019.9 (PMC6362891; doi:10.1038/sdata.2019.9)
Supplement: Supplementary file 1 [file sdata20199-isa1.zip › i_Investigation.txt]

# Investigation File generated for Scientific Data with Investigation File Authoring Tool version 0.1.0 on 31/12/2018 - This metadata file is CC0
ONTOLOGY SOURCE REFERENCE
Term Source Name	NCBITaxon	UBERON	GAZ	ENVO	UO	ERO	OBI	EFO	ECG
Term Source File	http://data.bioontology.org/ontologies/NCBITAXON	http://data.bioontology.org/ontologies/UBERON	http://data.bioontology.org/ontologies/GAZ	http://data.bioontology.org/ontologies/ENVO	http://data.bioontology.org/ontologies/UO	http://data.bioontology.org/ontologies/ERO	http://data.bioontology.org/ontologies/OBI	http://data.bioontology.org/ontologies/EFO	http://data.bioontology.org/ontologies/ECG
Term Source Version	2016AB	releases/2014-06-15	$Revision: 1.512 $	unknown	2013-08-02	2013-08-02	2014-08-18	2.102	1
Term Source Description	National Center for Biotechnology Information (NCBI) Organismal Classification	Uber Anatomy Ontology	Gazetteer	Environment Ontology	Units of Measurement Ontology	Eagle-I Research Resource Ontology	Ontology for Biomedical Investigations	Experimental Factor Ontology	Electrocardiography Ontology
INVESTIGATION
Investigation Identifier
Investigation Title
Investigation Description
Investigation Submission Date
Investigation Public Release Date
INVESTIGATION PUBLICATIONS
Investigation PubMed ID
Investigation Publication DOI
Investigation Publication Author List
Investigation Publication Title
Investigation Publication Status
Investigation Publication Status Term Accession Number
Investigation Publication Status Term Source REF
INVESTIGATION CONTACTS
Investigation Person Last Name
Investigation Person Mid Initials
Investigation Person First Name
Investigation Person Address
Investigation Person Phone
Investigation Person Fax
Investigation Person Email
Investigation Person Affiliation
Investigation Person Roles
Investigation Person Roles Term Accession Number
Investigation Person Roles Term Source REF
STUDY
Study Identifier	10.1038/sdata.2019.9
Study Title	The sequence and de novo assembly of Oxygymnocypris stewartii genome
Study Submission Date	15/10/2018
Study Public Release Date	05/02/2019
Study Description	http://www.nature.com/articles/sdata20199#abstract
Study File Name	s_Liu502A_study.txt
Comment[Subject Keywords]	///;///
Comment[Manuscript Licence]	CC BY-4.0
Comment[Experimental Metadata Licence]	CC0
Comment[Supplementary Information File Name]	
Comment[Supplementary Information File Type]	x-zip-compressed
Comment[Supplementary Information File URL]	http://www.nature.com/articles/sdata20199#supplementary-information
Comment[Data Repository]	NCBI Sequence Read Archive;NCBI Sequence Read Archive;GenBank;figshare
Comment[Data Record Accession]	SRP156257;SRP158092;QVTF00000000;doi:10.6084/m9.figshare.7350365.v1
Comment[Data Record URI]	http://identifiers.org/ncbi/insdc.sra:SRP156257;http://identifiers.org/ncbi/insdc.sra:SRP158092;http://identifiers.org/ncbi/insdc:QVTF00000000;https://doi.org/10.6084/m9.figshare.7350365.v1
STUDY DESIGN DESCRIPTORS
Study Design Type	sequence analysis objective	sequence annotation objective	sequence assembly objective	transcription profiling design
Study Design Type Term Accession Number	OBI:0200081	ERO:0100065	ERO:0100054	OBI:0001430
Study Design Type Term Source REF	ERO	ERO	ERO	OBI
STUDY PUBLICATIONS
Study PubMed ID
Study Publication DOI
Study Publication Author List
Study Publication Title
Study Publication Status
Study Publication Status Term Accession Number
Study Publication Status Term Source REF
STUDY FACTORS
Study Factor Name
Study Factor Type
Study Factor Type Term Accession Number
Study Factor Type Term Source REF
STUDY ASSAYS
Study Assay Measurement Type	whole genome sequencing	transcription profiling assay
Study Assay Measurement Type Term Accession Number	ERO:0002016	OBI:0000424
Study Assay Measurement Type Term Source REF	ERO	ERO
Study Assay Technology Type	DNA sequencing	RNA sequencing
Study Assay Technology Type Term Accession Number	OBI:0000626	ERO:0001658
Study Assay Technology Type Term Source REF	ERO	ERO
Study Assay Technology Platform	instrument; manufacturer	instrument; manufacturer
Study Assay File Name	a_Liu502A_DNA.txt	a_Liu502A_RNA.txt
STUDY PROTOCOLS
Study Protocol Name	Sample collection	DNA sequencing	De novo assembly of Oxygymnocypris stewartii genome	Annotation	RNA sequencing
Study Protocol Type	sample collection protocol	DNA sequencing	sequence_assembly	Sequence_Annotation	transcription profiling assay
Study Protocol Type Term Accession Number	http://www.ebi.ac.uk/efo/EFO_0005518	OBI:0000626	SO:0000353	ECG:ECG_000000335	OBI:0000424
Study Protocol Type Term Source REF	EFO	ERO	OBI	ECG	OBI
Study Protocol Description					
Study Protocol URI	""	""	""	""	""
Study Protocol Version					
Study Protocol Parameters Name	""	instrument; manufacturer	""	""	instrument; manufacturer
Study Protocol Parameters Name Term Accession Number	""	""	""	""	""
Study Protocol Parameters Name Term Source REF	""	""	""	""	""
Study Protocol Components Name	""	""	""	""	""
Study Protocol Components Type	""	""	""	""	""
Study Protocol Components Type Term Accession Number	""	""	""	""	""
Study Protocol Components Type Term Source REF	""	""	""	""	""
STUDY CONTACTS
Study Person Last Name	Liu	Xiao	Wu	Wang	Liu	Zhou	Liu	Yang	Jiang	Liang	Wangjiu	Zhang	Gong	Yuan	Mou
Study Person First Name	Hai-Ping	Shi-Jun	Nan	Di	Yan-Chao	Chao-Wei	Qi-Yong	Rui-Bin	Wen-Kai	Qi-Qi	Chi	Jun-Hua	Xiao-Hui	Zhen-Bo	
Study Person Mid Initials															
Study Person Email	luihappying@163.com	""	""	""	""	""	""	""	""	""	""	""	""	""	mouzhenbo@163.com
Study Person Phone															
Study Person Fax															
Study Person Address															
Study Person Affiliation	Institute of Fisheries Science, Tibet Academy of Agricultural and Animal Husbandry Sciences, Lhasa 850002, China	Institute of Fisheries Science, Tibet Academy of Agricultural and Animal Husbandry Sciences, Lhasa 850002, China	Novogene Bioinformatics Institute, Beijing, China	Novogene Bioinformatics Institute, Beijing, China	Institute of Fisheries Science, Tibet Academy of Agricultural and Animal Husbandry Sciences, Lhasa 850002, China	Institute of Fisheries Science, Tibet Academy of Agricultural and Animal Husbandry Sciences, Lhasa 850002, China	Institute of Fisheries Science, Tibet Academy of Agricultural and Animal Husbandry Sciences, Lhasa 850002, China	College of Fishery, Huazhong Agricultural University, Wuhan, China	Novogene Bioinformatics Institute, Beijing, China	Novogene Bioinformatics Institute, Beijing, China	Institute of Fisheries Science, Tibet Academy of Agricultural and Animal Husbandry Sciences, Lhasa 850002, China	Institute of Fisheries Science, Tibet Academy of Agricultural and Animal Husbandry Sciences, Lhasa 850002, China	Institute of Fisheries Science, Tibet Academy of Agricultural and Animal Husbandry Sciences, Lhasa 850002, China	School of Computer Science and Technology, Wuhan University of Technology, Wuhan, China	Institute of Fisheries Science, Tibet Academy of Agricultural and Animal Husbandry Sciences, Lhasa 850002, China
Study Person Roles															
Study Person Roles Term Accession Number															
Study Person Roles Term Source REF															
Comment[Study Person ORCID]									0000-0001-8863-3117						
Comment[Funder]															
Comment[FundRef ID]															
Comment[Funder Term Source REF]															
Comment[Grant Identifier]															
