# Supplementary material for: The sequence and de novo assembly of Oxygymnocypris stewartii genome
Source: Sci Data. 2019 Feb 5;6:190009. doi: 10.1038/sdata.2019.9 (PMC6362891; doi:10.1038/sdata.2019.9)
Supplement: Supplementary file 1 [file sdata20199-isa1.zip › s_Liu502A_study.txt]

Source Name	Characteristics[organism]	Term Source REF	Term Accession Number	Characteristics[organism part]	Term Source REF	Term Accession Number	Characteristics[geographical location]	Term Source REF	Term Accession Number	Characteristics[environment type]	Term Source REF	Term Accession Number	Characteristics[minimum altitude]	Unit	Term Source REF	Term Accession Number	Characteristics[maximum altitude]	Unit	Term Source REF	Term Accession Number	Protocol REF	Sample Name
A healthy female fish captured from Gongga Country Lhasa Tibet	Oxygymnocypris stewartii	NCBITaxon	NCBITaxon:361644	muscle tissue	UBERON	UBERON:0002385	Tibetan Plateau	GAZ	GAZ:00011732	river	ENVO	ENVO:00000022	3000	meter	UO	UO:0000008	4200	meter	UO	UO:0000008	Sample collection	fish muscle tissue
A healthy female fish captured from Gongga Country Lhasa Tibet	Oxygymnocypris stewartii	NCBITaxon	NCBITaxon:361644	ovary	UBERON	UBERON:0000992	Tibetan Plateau	GAZ	GAZ:00011732	river	ENVO	ENVO:00000022	3000	meter	UO	UO:0000008	4200	meter	UO	UO:0000008	Sample collection	fish ovary
A healthy female fish captured from Gongga Country Lhasa Tibet	Oxygymnocypris stewartii	NCBITaxon	NCBITaxon:361644	gut wall	UBERON	UBERON:0000328	Tibetan Plateau	GAZ	GAZ:00011732	river	ENVO	ENVO:00000022	3000	meter	UO	UO:0000008	4200	meter	UO	UO:0000008	Sample collection	fish gut
A healthy female fish captured from Gongga Country Lhasa Tibet	Oxygymnocypris stewartii	NCBITaxon	NCBITaxon:361644	kidney	UBERON	UBERON:0002113	Tibetan Plateau	GAZ	GAZ:00011732	river	ENVO	ENVO:00000022	3000	meter	UO	UO:0000008	4200	meter	UO	UO:0000008	Sample collection	fish kidney
A healthy female fish captured from Gongga Country Lhasa Tibet	Oxygymnocypris stewartii	NCBITaxon	NCBITaxon:361644	adipose tissue	UBERON	UBERON:0001013	Tibetan Plateau	GAZ	GAZ:00011732	river	ENVO	ENVO:00000022	3000	meter	UO	UO:0000008	4200	meter	UO	UO:0000008	Sample collection	fish fat tissue
A healthy female fish captured from Gongga Country Lhasa Tibet	Oxygymnocypris stewartii	NCBITaxon	NCBITaxon:361644	muscle tissue	UBERON	UBERON:0002385	Tibetan Plateau	GAZ	GAZ:00011732	river	ENVO	ENVO:00000022	3000	meter	UO	UO:0000008	4200	meter	UO	UO:0000008	Sample collection	fish muscle
A healthy female fish captured from Gongga Country Lhasa Tibet	Oxygymnocypris stewartii	NCBITaxon	NCBITaxon:361644	eye	UBERON	UBERON:0000970	Tibetan Plateau	GAZ	GAZ:00011732	river	ENVO	ENVO:00000022	3000	meter	UO	UO:0000008	4200	meter	UO	UO:0000008	Sample collection	fish eye
A healthy female fish captured from Gongga Country Lhasa Tibet	Oxygymnocypris stewartii	NCBITaxon	NCBITaxon:361644	swim bladder	UBERON	UBERON:0006860	Tibetan Plateau	GAZ	GAZ:00011732	river	ENVO	ENVO:00000022	3000	meter	UO	UO:0000008	4200	meter	UO	UO:0000008	Sample collection	fish swim bladder
A healthy female fish captured from Gongga Country Lhasa Tibet	Oxygymnocypris stewartii	NCBITaxon	NCBITaxon:361644	skin of body	UBERON	UBERON:0002097	Tibetan Plateau	GAZ	GAZ:00011732	river	ENVO	ENVO:00000022	3000	meter	UO	UO:0000008	4200	meter	UO	UO:0000008	Sample collection	fish skin
A healthy female fish captured from Gongga Country Lhasa Tibet	Oxygymnocypris stewartii	NCBITaxon	NCBITaxon:361644	liver	UBERON	UBERON:0002107	Tibetan Plateau	GAZ	GAZ:00011732	river	ENVO	ENVO:00000022	3000	meter	UO	UO:0000008	4200	meter	UO	UO:0000008	Sample collection	fish liver
A healthy female fish captured from Gongga Country Lhasa Tibet	Oxygymnocypris stewartii	NCBITaxon	NCBITaxon:361644	heart	UBERON	UBERON:0000948	Tibetan Plateau	GAZ	GAZ:00011732	river	ENVO	ENVO:00000022	3000	meter	UO	UO:0000008	4200	meter	UO	UO:0000008	Sample collection	fish heart
A healthy female fish captured from Gongga Country Lhasa Tibet	Oxygymnocypris stewartii	NCBITaxon	NCBITaxon:361644	gill	UBERON	UBERON:0002535	Tibetan Plateau	GAZ	GAZ:00011732	river	ENVO	ENVO:00000022	3000	meter	UO	UO:0000008	4200	meter	UO	UO:0000008	Sample collection	fish gill
A healthy female fish captured from Gongga Country Lhasa Tibet	Oxygymnocypris stewartii	NCBITaxon	NCBITaxon:361644	brain	UBERON	UBERON:0000955	Tibetan Plateau	GAZ	GAZ:00011732	river	ENVO	ENVO:00000022	3000	meter	UO	UO:0000008	4200	meter	UO	UO:0000008	Sample collection	fish brain
