# Supplementary material for: The sequence and de novo assembly of Oxygymnocypris stewartii genome
Source: Sci Data. 2019 Feb 5;6:190009. doi: 10.1038/sdata.2019.9 (PMC6362891; doi:10.1038/sdata.2019.9)
Supplement: Supplementary file 1 [file sdata20199-isa1.zip › a_Liu502A_DNA.txt]

Sample Name	Protocol REF	Parameter Value[instrument]	Parameter Value[manufacturer]	Assay Name	Raw Data File	Comment[Data Repository]	Comment[Data Record Accession]	Comment[Data Record URI]	Protocol REF	Derived Data File	Comment[Data Repository]	Comment[Data Record Accession]	Comment[Data Record URI]	Protocol REF	Derived Data File	Comment[Data Repository]	Comment[Data Record Accession]	Comment[Data Record URI]
fish muscle tissue	DNA sequencing	HiSeq 4000	Illumina	Illumina DNA sequence 2	SRX4504585	NCBI Sequence Read Archive	SRP156257	http://identifiers.org/ncbi/insdc.sra:SRP156257	De novo assembly of Oxygymnocypris stewartii genome	assembled genome	GenBank	QVTF00000000	http://identifiers.org/ncbi/insdc:QVTF00000000	Annotation	annotated genome	figshare	doi:10.6084/m9.figshare.7350365.v1	https://doi.org/10.6084/m9.figshare.7350365.v1
fish muscle tissue	DNA sequencing	HiSeq 4000	Illumina	Illumina DNA sequence 1	SRX4504584	NCBI Sequence Read Archive	SRP156257	http://identifiers.org/ncbi/insdc.sra:SRP156257	De novo assembly of Oxygymnocypris stewartii genome	assembled genome	GenBank	QVTF00000000	http://identifiers.org/ncbi/insdc:QVTF00000000	Annotation	annotated genome	figshare	doi:10.6084/m9.figshare.7350365.v1	https://doi.org/10.6084/m9.figshare.7350365.v1
fish muscle tissue	DNA sequencing	Sequel	PacBio	PacBio DNA sequence 1	SRX4504583	NCBI Sequence Read Archive	SRP156257	http://identifiers.org/ncbi/insdc.sra:SRP156257	De novo assembly of Oxygymnocypris stewartii genome	assembled genome	GenBank	QVTF00000000	http://identifiers.org/ncbi/insdc:QVTF00000000	Annotation	annotated genome	figshare	doi:10.6084/m9.figshare.7350365.v1	https://doi.org/10.6084/m9.figshare.7350365.v1
