# Supplementary material for: The sequence and de novo assembly of Oxygymnocypris stewartii genome
Source: Sci Data. 2019 Feb 5;6:190009. doi: 10.1038/sdata.2019.9 (PMC6362891; doi:10.1038/sdata.2019.9)
Supplement: Supplementary file 1 [file sdata20199-isa1.zip › a_Liu502A_RNA.txt]

Sample Name	Protocol REF	Parameter Value[instrument]	Parameter Value[manufacturer]	Assay Name	Raw Data File	Comment[Data Repository]	Comment[Data Record Accession]	Comment[Data Record URI]
fish ovary	RNA sequencing	HiSeq 4000	Illumina	fish ovary RNA	SRX4559120	NCBI Sequence Read Archive	SRP158092	http://identifiers.org/ncbi/insdc.sra:SRP158092
fish gut	RNA sequencing	HiSeq 4000	Illumina	fish gut RNA	SRX4559119	NCBI Sequence Read Archive	SRP158092	http://identifiers.org/ncbi/insdc.sra:SRP158092
fish kidney	RNA sequencing	HiSeq 4000	Illumina	fish kidney RNA	SRX4559118	NCBI Sequence Read Archive	SRP158092	http://identifiers.org/ncbi/insdc.sra:SRP158092
fish fat tissue	RNA sequencing	HiSeq 4000	Illumina	fish fat tissue RNA	SRX4559117	NCBI Sequence Read Archive	SRP158092	http://identifiers.org/ncbi/insdc.sra:SRP158092
fish muscle	RNA sequencing	HiSeq 4000	Illumina	fish muscle RNA	SRX4559116	NCBI Sequence Read Archive	SRP158092	http://identifiers.org/ncbi/insdc.sra:SRP158092
fish eye	RNA sequencing	HiSeq 4000	Illumina	fish eye RNA	SRX4559115	NCBI Sequence Read Archive	SRP158092	http://identifiers.org/ncbi/insdc.sra:SRP158092
fish swim bladder	RNA sequencing	HiSeq 4000	Illumina	fish swim bladder RNA	SRX4559114	NCBI Sequence Read Archive	SRP158092	http://identifiers.org/ncbi/insdc.sra:SRP158092
fish skin	RNA sequencing	HiSeq 4000	Illumina	fish skin RNA	SRX4559113	NCBI Sequence Read Archive	SRP158092	http://identifiers.org/ncbi/insdc.sra:SRP158092
fish liver	RNA sequencing	HiSeq 4000	Illumina	fish liver RNA	SRX4559112	NCBI Sequence Read Archive	SRP158092	http://identifiers.org/ncbi/insdc.sra:SRP158092
fish heart	RNA sequencing	HiSeq 4000	Illumina	fish heart RNA	SRX4559111	NCBI Sequence Read Archive	SRP158092	http://identifiers.org/ncbi/insdc.sra:SRP158092
fish gill	RNA sequencing	HiSeq 4000	Illumina	fish gill RNA	SRX4559110	NCBI Sequence Read Archive	SRP158092	http://identifiers.org/ncbi/insdc.sra:SRP158092
fish brain	RNA sequencing	HiSeq 4000	Illumina	fish brain RNA	SRX4559109	NCBI Sequence Read Archive	SRP158092	http://identifiers.org/ncbi/insdc.sra:SRP158092
